# Supplementary material for: Genome evolution of Acinetobacter baylyi ADP1 during laboratory domestication: acquired mutations impact competence and metabolism
Source: Appl Environ Microbiol. 2025 Aug 19;91(9):e00936-25. doi: 10.1128/aem.00936-25 (PMC12442408; doi:10.1128/aem.00936-25)
Supplement: Table S1 — Mutations in domesticated A. baylyi strains and isolates from adaptive laboratory evolution identified by breseq. [file aem.00936-25-s0002.xlsx]

## Sheet: domesticated_strains
Table S1: Mutations in domesticated A. baylyi strains and isolates from adaptive laboratory evolution identified by breseq
Gene	Mutation	Position	Annotation	BD4	BD413	ADP1(D)	ADP1(F)	ADP1(M)	ADP1(S)	Notes
ACIAD0951 → / → ACIAD0955	IS insertion, intergenic	939862	Hypothetical protein/Hypothetical protein		X	X	X	X	X
vfr ← / → ACIAD1263	Intergenic C→T	1310653	Cyclic AMP receptor protein/Hypothetical protein		X	X	X	X	X
gltJ	W25*	2095874	Glutamate/aspartate transport protein		X	X	X	X	X
ACIAD2819 ← / → ACIAD2820	Intergenic C→T	2808118	Putative gluconolactonase/putative hydroxymethylglutaryl‑CoA lyase		X	X	X	X	X
ACIAD3105	K107E	3081229	Hypothetical protein		X	X	X	X	X
hpt	G44S	3636745	Hypoxanthine phosphoribosyltransferase		X	X	X	X	X
Plasmid pBD4-1	Δ130,969 bp	1-130,969	pBD4-1		X	X	X	X	X
ACIAD2054	Δ7 bp	2091912	Hypothetical protein		X	X	X	X	X
pgi	P473Q	99522	Glucose‑6‑phosphate isomerase		X	X	X	X	X	Mutation in reference strain ATCC 33304. See text for details
galU	I51S	96086	UTP‑glucose‑1‑phosphate uridylyltransferase		X		X
ACIAD0942 → / → ACIAD0943	IS insertion, intergenic	934042	Hypothetical protein/Hypothetical protein		X		X
ACIAD2864	IS insertion, coding sequence	2850510	Putative methyltransferase		X		X
ACIAD0323	IS insertion, coding sequence	321369	Putative transcriptional regulator (LysR family)			X		X	X
ACIAD0959	IS insertion, coding sequence	940937	Hypothetical protein			X		X	X
vanA ← / → vanK_1	Intergenic C→T	964152	Vanillate O‑demethylase oxygenase subunit/Vanillate transporter			X		X	X
csrA	IS insertion, coding sequence	1298720	Translational regulator CsrA			X		X	X
astA	T106I	1336955	Arginine succinyltransferase			X		X	X
catM ← / → catB	Intergenic G→T	1493943	Cat operon transcriptional regulator/Muconate cycloisomerase I			X		X	X
mucK ← / → caiB_2	Intergenic A→G	1736601	cis,cis‑muconate transport protein/L‑carnitine dehydrogenase			X		X	X
ACIAD3465	V758A	3445114	Putative two‑component sensor			X		X	X
54 kb deletion (Prophage)	Δ54424 bp	1,144,200-1,198,714	KNHCDILO_01062-01119			X		X	X
5 kb deletion	Δ5548 bp	2,994,636-2,994,805	KNHCDILO_02801-02805			X		X	X
ACIAD1277	T195P	1327700	Universal stress protein			X		X
znuA → / → atpI	Intergenic, (G)9→10	178267	High affinity Zn transport protein/ATP synthase protein I					X
clpA	Frameshift, (G)5→6	1409489	ATP‑binding protease component					X
ACIAD0955	1 kb deletion	939,864-940,936	Hypothetical protein					X

## Sheet: evolution_experiment
Position	Mutation	1	2	3	4	5	6	7	8	9	10	11	Annotation	BD4 gene	ADP1 gene	Description
1288113	IS982_263_IS982__protein:plasmid:140967 (–) +4 bp											X	intergenic (‑10/+562)	KNHCDILO_01197 ← / ← KNHCDILO_01198	ACIAD1238 ← / ← ACIAD1239	Universal stress protein/TonB-dependent receptor
1288118	IS982_263_IS982__protein:plasmid:140967 (–) +4 bp :: Δ2 bp	X											intergenic (‑15/+557)	KNHCDILO_01197 ← / ← KNHCDILO_01198	ACIAD1238 ← / ← ACIAD1239	Universal stress protein/TonB-dependent receptor
1288119	IS982_263_IS982__protein:plasmid:140967 (–) +3 bp		X	X				X					intergenic (‑16/+557)	KNHCDILO_01197 ← / ← KNHCDILO_01198	ACIAD1238 ← / ← ACIAD1239	Universal stress protein/TonB-dependent receptor
1288124	IS982_263_IS982__protein:plasmid:140967 (–) +4 bp										X		intergenic (‑21/+551)	KNHCDILO_01197 ← / ← KNHCDILO_01198	ACIAD1238 ← / ← ACIAD1239	Universal stress protein/TonB-dependent receptor
1298901	C→T							X					intergenic (‑7/+239)	csrA ← / ← lysC	csrA ← / ← lysC	Translational regulator CsrA/aspartate kinase
1904451	Δ36 bp		X										coding (730‑765/1410 nt)	KNHCDILO_01768 ←	ACIAD1854 ←	putative phage‑related protein
2327766	+C											X	coding (405/1143 nt)	rnd ←	rnd ←	ribonuclease D, processes tRNA
2327815	G→A								X				A119V (GCA→GTA)	rnd ←	rnd ←	ribonuclease D, processes tRNA
2327959	G→A	X											S71L (TCA→TTA)	rnd ←	rnd ←	ribonuclease D, processes tRNA
2328014	IS3_176 (+) +3 bp		X										coding (155‑157/1143 nt)	rnd ←	rnd ←	ribonuclease D, processes tRNA
2328023	G→A						X						Q50* (CAG→TAG)	rnd ←	rnd ←	ribonuclease D, processes tRNA
2383465	C→T										X		G4D (GGT→GAT)	hfq ←	hfq ←	host factor I for bacteriophage Q beta replication, a growth‑related protein
2383563	G→A				X								intergenic (‑88/+3)	hfq ← / ← miaA	hfq ← / ← miaA	host factor I for bacteriophage Q beta replication, a growth‑related protein/delta(2)‑isopentenylpyrophosphate tRNA‑adenosine transferase
2383565	T→C								X				intergenic (‑90/+1)	hfq ← / ← miaA	hfq ← / ← miaA	host factor I for bacteriophage Q beta replication, a growth‑related protein/delta(2)‑isopentenylpyrophosphate tRNA‑adenosine transferase
2529273	IS982_263_IS982__protein:plasmid:140967 (+) +4 bp				X			X				X	intergenic (‑234/+126)	KNHCDILO_02356 ← / ← KNHCDILO_02357	ACIAD2521 ← / ← ACIAD2522	NRAMP family divalent metal transporter/putative transcriptional regulator
3081229	A→G	X	X	X	X	X	X	X	X	X	X	X	K107E (AAA→GAA)	KNHCDILO_02881 →	ACIAD3105 →	hypothetical protein
