# Supplementary material for: Genome evolution of Acinetobacter baylyi ADP1 during laboratory domestication: acquired mutations impact competence and metabolism
Source: Appl Environ Microbiol. 2025 Aug 19;91(9):e00936-25. doi: 10.1128/aem.00936-25 (PMC12442408; doi:10.1128/aem.00936-25)
Supplement: Table S2 — Primers used in this study. [file aem.00936-25-s0003.xlsx]

## Sheet: Sheet1
Table S2: Primers used in this study
Primer	Sequence (5'-3')	Purpose
pgi_UpF	TACGTCCGATTATTCATCC	Reversion of pgi mutation in ATCC 33304
pgi_UpR	ATGCGGTCTCACGTTCCTTGGAAATTGTTCGATAT	Reversion of pgi mutation in ATCC 33304
pgi_DownF	GAATGGTCTCGGCTGCAGTTTTTGTTGGGAAAGT	Reversion of pgi mutation in ATCC 33304
pgi_DownR	GCTATCTTTCAGCATGTCT	Reversion of pgi mutation in ATCC 33304
galU_UpF	TGGACAGGTTACAATCCAG	Reversion of galU mutation in ATCC 33305
galU_UpR	ATGCGGTCTCACGTTCGTCTCAGACCAATTGCTTTTTTGATCATTTTATC	Reversion of galU mutation in ATCC 33305
galU_DownF	GCATGGTCTCAGCTGCGTCTCAGGTCAAACAATTGATTAACGAACTCG	Reversion of galU mutation in ATCC 33305
galU_DownR	TTCGATGTATTTTCCTTAAACG	Reversion of galU mutation in ATCC 33305
csrA_UpF	AAAGCTCTATTTTTCTTATTTCTGC	Truncation of csrA in ISx. Insertion of tdk/kan cassette downstream of csrA
csrA_UpR	ATGCGGTCTCACGTTTAAACATTTCTGAATTGCTAAAATT	Truncation of csrA in ISx. Insertion of tdk/kan cassette downstream of csrA
csrA_DownF	GCATGGTCTCAGCTGAAGCGGCTAGATTAGCCG	Truncation of csrA in ISx. Insertion of tdk/kan cassette downstream of csrA
csrA_DownR	CCATCCTGGGTGTTCCAG	Truncation of csrA in ISx. Insertion of tdk/kan cassette downstream of csrA; amplification of truncated gene for rescue transformation (paired with csrA_rescF)
csrA_rescF	GCATGGTCTCA AACG TTCTTGGATCTCCAAAGTTAA	Truncation of csrA in ISx. Amplification of truncated gene for rescue transformation (paired with csrA_DownR)
ACIAD2049_UpF	CAAATAAGGAATGAGCGGTAG	gfp insertion during creation of MRV001
ACIAD2049_UpR	ATGCGGTCTCACGTTCGTCTCAGACCGGTTTACCCGAAAAAGAAAG	gfp insertion during creation of MRV001
ACIAD2049_DownF	GCATGGTCTCAGCTGCGTCTCAGGTCAAACTGGCGCAATCATTTG	gfp insertion during creation of MRV001
ACIAD2049_DownR	CGTTCAGCAATTAGCGATTTATC	gfp insertion during creation of MRV001
